# Supplementary material for: Small-scale livelihood and cultural fire: Global spatiotemporal characteristics, and gaps in data
Source: PLoS One. 2026 Jan 20;21(1):e0339561. doi: 10.1371/journal.pone.0339561 (PMC12818736; doi:10.1371/journal.pone.0339561)
Supplement: S3 Appendix — (XLSX) [file pone.0339561.s003.xlsx]

## Sheet: Metadata
Supplementary information file 2 to accompany the article 'Small-scale livelihood fire: global spatiotemporal characteristics, and gaps in data'
Code	Meaning
FUPU1	Higher tier fire use purpose
A	Agriculture
P	Pastoralism
HF	Hunting and fishing
G	Gathering
C	Charcoal and fuelwood production
M	Movement
HW	Health and Wellbeing
S	Social signals
O	Other
U	Unknown
FUPU2	Lower tier fire use purpose
A1	Clear vegetation for swidden or semi-permanent agriculture
A2	Clear vegetation for permanent agriculture
A3	Clear weeds and/or crop residues during the growing season
A4	Clear weeds and/or crop residues after harvest to enable planting
A5	Reduce crop pests
P1	Clear vegetation to establish new pasture areas
P2	Enhance forage for grazing livestock
P3	Herd livestock
P4	Reduce livestock pests and predators
HF1	Create or improve habitat for hunted or fished species
HF2	Renew forage to draw hunted or fished species into a particular area
HF3	Improve visibility or access specifically for hunting or fishing
HF4	Drive animals when hunting
HF5	Kill, injure, or tire animals when hunting
G1	Enhance productivity of foraged resources
G2	Ease the collection of a foraged resource by improving visibility or access
G3	Drive wild bees away from hives for honey collection
C1	Produce charcoal
C2	Produce fuelwood for gathering, or enable gathering of fuelwood
M1	Maintain and open trails and waterways for general access
HW1	Reduce animals that are dangerous to or unwanted by humans
HW2	Reduce fuel loads to reduce risk of wildfires at a landscape scale
HW3	Create firebreak using fire to protect e.g. resources, farms, sacred sites
HW4	Suppress a wildfire (using backing fire to fight fire with fire)
HW5	Produce a more aesthetically pleasing landscape, or for enjoyment
S1	Communicate about current activity
S2	Show disapproval or protest (arson)
S3	For ritual or ceremonies
S4	Assert or maintain cultural identity
O	Other
U	Unknown

## Sheet: Precip-driven seasonality
	Number of case studies recording fire use (n)
FUPU1	Month -6	Month -5	Month -4	Month -3	Month -2	Month -1	Month 0	Month +1	Month +2	Month +3	Month +4	Month +5		Total n
A	8	16	13	12	21	33	58	95	124	81	42	18		200
P	3	4	5	13	25	31	40	46	42	37	17	4		63
HF	9	9	14	19	29	35	42	46	42	25	11	10		65
G	6	7	3	9	20	27	31	30	31	27	17	9		61
C	3	2	3	4	5	5	5	6	7	5	3	3		8
M	4	4	7	9	12	14	13	14	12	8	8	5		18
HW	11	12	19	33	48	36	37	36	26	15	8	13		64
S	24	15	25	26	32	12	15	30	30	24	16	26		48
O	0	0	0	1	1	2	2	2	2	1	2	1		3
U	0	0	0	2	2	2	2	3	3	0	0	0		3
	Number of case studies recording fire use (n)
FUPU2	Month -6	Month -5	Month -4	Month -3	Month -2	Month -1	Month 0	Month +1	Month +2	Month +3	Month +4	Month +5		Total n
A1	2	5	4	0	2	5	20	54	80	44	18	3		119
A2	0	1	1	0	3	3	4	5	11	4	2	0		12
A3	0	0	0	2	2	2	8	8	3	3	2	0		8
A4	4	6	5	7	9	16	17	18	17	17	14	13		40
A5	0	0	1	2	1	2	4	5	8	9	3	1		12
P1	0	0	0	2	2	2	3	3	2	0	0	0		3
P2	3	4	5	8	20	26	31	37	34	34	17	4		54
P3	0	1	1	2	3	3	6	6	6	6	3	0		6
P4	0	1	2	4	6	10	13	13	13	11	5	1		14
HF1	0	0	0	0	1	4	6	6	2	1	1	1		8
HF2	4	4	6	8	11	9	9	9	9	7	4	4		14
HF3	2	3	4	5	11	15	17	15	15	10	4	3		25
HF4	2	1	3	4	7	9	14	15	15	8	3	2		20
HF5	0	0	0	0	1	2	3	3	3	1	0	0		5
G1	4	4	2	3	10	16	22	21	20	18	13	6		40
G2	0	0	0	3	7	8	8	10	10	7	3	2		13
G3	2	3	1	3	4	4	2	2	3	4	2	2		11
C1	2	2	2	2	3	3	3	3	2	2	2	2		3
C2	1	0	1	2	2	2	2	3	5	3	1	1		5
M1	4	4	7	9	12	14	13	14	12	8	8	5		18
HW1	6	5	7	11	13	9	9	12	12	5	4	7		17
HW2	5	6	9	14	21	15	17	14	9	8	2	5		30
HW3	1	2	4	8	15	11	10	9	2	1	1	2		19
HW4	0	0	0	0	0	0	0	0	0	0	0	0		0
HW5	4	4	5	5	5	2	1	3	3	2	2	4		6
S1	2	1	2	2	3	2	2	3	3	3	2	2		3
S2	2	2	2	2	3	3	3	4	4	4	2	2		4
S3	0	0	0	0	0	0	0	0	0	0	0	0		0
S4	22	14	23	23	26	7	11	24	24	17	12	24		40
O	0	0	0	3	4	5	4	4	4	3	4	1		6
U	3	5	3	8	11	15	17	23	23	14	7	3		33

## Sheet: Temp-driven seasonality
	Number of case studies recording fire use (n)
FUPU1	Month -6	Month -5	Month -4	Month -3	Month -2	Month -1	Month 0	Month +1	Month +2	Month +3	Month +4	Month +5		Total n
A	6	7	8	7	1	1	0	0	2	8	8	7		8
P	0	0	1	1	2	1	0	2	2	4	5	3		6
HF	0	0	0	3	3	1	1	4	4	3	1	0		5
G	0	0	0	1	3	2	2	3	3	3	2	0		3
C	0	0	0	0	0	0	0	0	0	0	0	0		0
M	0	0	0	4	4	0	0	4	4	4	0	0		4
HW	0	0	0	3	6	4	3	7	7	6	4	1		8
S	0	0	0	0	3	5	3	3	3	2	3	0		5
O	0	0	0	0	0	0	0	0	0	0	0	0		0
U	0	0	0	0	0	0	0	0	0	0	0	0		0
	Number of case studies recording fire use (n)
FUPU2	Month -6	Month -5	Month -4	Month -3	Month -2	Month -1	Month 0	Month +1	Month +2	Month +3	Month +4	Month +5		Total n
A1	0	0	0	0	0	0	0	0	0	0	0	0		0
A2	0	0	0	0	0	0	0	0	0	0	0	0		0
A3	0	0	0	0	0	0	0	0	0	0	0	0		0
A4	6	7	8	7	1	1	0	0	2	8	8	7		8
A5	0	0	0	0	0	0	0	0	0	0	0	0		0
P1	0	0	0	0	0	0	0	0	0	0	0	0		0
P2	0	0	1	1	2	1	0	2	2	4	5	3		6
P3	0	0	0	0	0	0	0	0	0	0	0	0		0
P4	0	0	0	0	0	0	0	0	0	0	0	0		0
HF1	0	0	0	0	0	0	0	0	0	0	0	0		0
HF2	0	0	0	3	3	0	0	3	3	3	1	0		4
HF3	0	0	0	0	2	2	2	2	2	2	2	0		2
HF4	0	0	0	1	1	1	1	2	2	1	0	0		2
HF5	0	0	0	0	0	0	0	0	0	0	0	0		0
G1	0	0	0	1	1	0	0	1	1	1	0	0		1
G2	0	0	0	0	0	0	0	0	0	0	0	0		0
G3	0	0	0	0	0	0	0	0	0	0	0	0		0
C1	0	0	0	0	0	0	0	0	0	0	0	0		0
C2	0	0	0	0	0	0	0	0	0	0	0	0		0
M1	0	0	0	4	4	0	0	4	4	4	0	0		4
HW1	0	0	0	0	0	0	0	0	0	0	0	0		0
HW2	0	0	0	3	4	1	0	4	4	4	2	1		5
HW3	0	0	0	0	0	0	0	0	0	0	0	0		0
HW4	0	0	0	0	0	0	0	0	0	0	0	0		0
HW5	0	0	0	0	2	3	3	3	3	2	2	0		3
S1	0	0	0	0	0	0	0	0	0	0	0	0		0
S2	0	0	0	0	0	0	0	0	0	0	0	0		0
S3	0	0	0	0	0	1	0	0	0	0	0	0		1
S4	0	0	0	0	3	4	3	3	3	2	3	0		4
O	0	0	0	0	0	0	0	0	0	0	0	0		0
U	0	0	0	0	0	0	0	0	0	0	0	0		0

## Sheet: Combination-driven seasonality
	Number of case studies recording fire use (n)
FUPU1	Month -6	Month -5	Month -4	Month -3	Month -2	Month -1	Month 0	Month +1	Month +2	Month +3	Month +4	Month +5		Total n
A	4	1	2	5	17	18	5	3	19	18	25	18		54
P	5	4	6	3	4	10	12	12	11	12	9	10		25
HF	5	4	3	2	2	8	10	10	14	18	10	11		20
G	6	4	2	2	4	6	8	13	15	14	8	8		23
C	1	1	1	1	1	1	1	2	2	2	1	1		2
M	0	0	0	0	0	2	2	2	3	3	1	1		3
HW	1	1	3	3	9	18	20	20	15	12	9	8		25
S	1	0	0	0	8	8	6	7	5	3	3	2		15
O	0	0	0	0	0	0	0	0	0	0	0	0		0
U	0	0	0	0	0	1	1	0	2	2	1	0		3
	Number of case studies recording fire use (n)
FUPU2	Month -6	Month -5	Month -4	Month -3	Month -2	Month -1	Month 0	Month +1	Month +2	Month +3	Month +4	Month +5		Total n
A1	3	0	1	1	0	2	0	0	11	11	16	12		25
A2	0	0	0	0	1	1	0	0	2	2	3	2		5
A3	0	0	0	0	0	1	1	1	1	1	1	0		1
A4	0	0	1	4	16	13	4	2	5	4	5	4		21
A5	0	0	0	0	0	0	0	0	0	0	0	0		0
P1	0	0	0	0	0	0	0	0	0	0	0	0		0
P2	5	4	6	3	4	10	11	11	10	12	9	10		24
P3	1	1	0	0	0	0	0	0	0	0	0	1		1
P4	1	1	0	0	1	4	5	4	3	1	1	2		6
HF1	1	1	0	0	0	0	0	0	3	3	1	1		3
HF2	2	1	1	0	1	5	5	4	4	5	5	4		8
HF3	2	2	1	0	0	1	1	1	3	5	2	4		6
HF4	1	1	1	1	1	3	3	3	3	3	2	2		3
HF5	0	0	0	0	0	0	0	0	0	1	0	1		1
G1	3	2	1	1	2	3	4	7	10	9	5	5		14
G2	2	2	1	1	1	2	1	2	4	3	2	2		5
G3	1	0	0	0	0	0	2	3	2	2	1	1		4
C1	1	1	1	1	1	1	1	1	1	1	1	1		1
C2	0	0	0	0	0	0	0	1	1	1	0	0		1
M1	0	0	0	0	0	2	2	2	3	3	1	1		3
HW1	0	0	1	1	2	2	3	3	2	2	1	1		4
HW2	0	0	1	1	5	10	12	11	10	8	6	6		15
HW3	1	1	1	1	2	7	7	7	4	3	3	2		8
HW4	0	0	0	0	0	0	0	0	0	0	0	0		0
HW5	0	0	1	1	1	1	1	1	2	2	1	1		2
S1	0	0	0	0	0	0	0	0	0	0	0	0		0
S2	0	0	0	0	0	0	0	0	0	0	0	0		0
S3	0	0	0	0	2	2	1	1	0	0	0	0		4
S4	1	0	0	0	7	7	6	6	5	3	2	1		11
O	0	0	0	0	0	1	0	0	0	0	0	0		1
U	2	2	1	1	2	2	4	5	6	6	4	3		9
